# Supplementary material for: Can We Use Functional Genetics to Predict the Fate of Nitrogen in Estuaries?
Source: Front Microbiol. 2020 Jun 11;11:1261. doi: 10.3389/fmicb.2020.01261 (PMC7325967; doi:10.3389/fmicb.2020.01261)
Supplement: Supplementary file 2 [file Data_Sheet_2.CSV]

Parameters
site	estuary; see Figure 1 for details
depth	sediment depth (cm)
DN15	Denitrification rates (µmol/L.h)
DNRA15	DNRA rates (µmol/L.h)
Fe	Iron (µmol/m2)
Fe.asc	sediment ascorbate-extractible Fe2+ concentrations (µM)
A	NH4+ in pore water (µM)
AVS	Acid volatile sulphide (µM)
Carbon	Organic carbon (µM)
Nox	overlying water NOx concentration (?mol/L)
fert	percentage of catchment area fertilized
D.O.	overlying water dissolved oxygen saturation (% air saturation)
Temp	Temperature overlying water (oC)
Fauna	Faunal count (number of animals)
Chl_a	overlying water chlorophyll-a (µg/L)
NH4	overlying water NH4+ (µM)
DNA_16S_t6	qPCR 16S copy numbers at T6 (copies/g sediment
DNA_nirS_t6	qPCR nirS copy numbers at T6 (copies/g sediment
DNA_nrfA_t6	qPCR nrfA copy numbers at T6 (copies/g sediment
NA	no data
site	depth	DN15	DNRA15	D15/DNRA15	Fe	Fe.asc	A	AVS	Carbon	Nox	fert	D.O.	Temp	Fauna	Chl_a	NH4	DNA_16S_t6	DNA_nirS_t6	DNA_nrfA_t6
AIR	0.25	1.78	0.75	2.37	4	6065	29	0	0.044	17.2	14	9.11	10.4	17	3	6.1	5.03E+08	2.21E+07	1.26E+07
AIR	0.75	NA	0.4	NA	3	4470	29	0	0.042	17.2	14	9.11	10.4	17	3	6.1	9.71E+08	2.68E+07	8.64E+06
AIR	1.5	NA	NA	NA	3	1740	48	37	0.048	17.2	14	9.11	10.4	17	3	6.1	1.07E+09	2.74E+07	8.10E+06
AIR	2.5	NA	NA	NA	2	1944	47	0	0.044	17.2	14	9.11	10.4	17	3	6.1	1.15E+09	1.53E+07	4.59E+06
AIR	4	NA	NA	NA	2	910	74	0	0.05	17.2	14	9.11	10.4	17	3	6.1	1.44E+09	6.17E+06	2.18E+06
AIR	7.5	NA	NA	NA	5	1136	117	0	0.069	17.2	14	9.11	10.4	17	3	6.1	2.01E+09	1.52E+07	6.44E+06
CUR	0.25	0.84	1.09	0.77	143	26419	438	8931	0.031	48.8	86.6	8.14	11.8	103	1.5	121.2	4.49E+09	4.17E+06	NA
CUR	0.75	1.22	0.65	1.87	278	25337	771	25150	0.033	48.8	86.6	8.14	11.8	103	1.5	121.2	5.26E+09	6.94E+07	2.88E+07
CUR	1.5	0.26	0.29	0.89	308	22196	1087	60158	0.033	48.8	86.6	8.14	11.8	103	1.5	121.2	5.29E+09	6.90E+07	2.10E+07
CUR	2.5	0.03	0.03	1.15	237	21872	2171	38801	0.031	48.8	86.6	8.14	11.8	103	1.5	121.2	5.77E+09	1.29E+08	3.80E+07
CUR	4	NA	NA	NA	118	12989	3260	54013	0.029	48.8	86.6	8.14	11.8	103	1.5	121.2	5.90E+09	1.89E+08	5.54E+07
CUR	7.5	NA	0.03	NA	186	8025	4228	71141	0.032	48.8	86.6	8.14	11.8	103	1.5	121.2	6.61E+09	2.74E+07	1.94E+06
HOP	0.25	2.1	1.19	1.77	4	8711	464	34382	0.015	6.7	88.7	6.87	13.1	0	3.2	127.6	1.78E+09	1.58E+06	NA
HOP	0.75	NA	NA	NA	1	11217	698	46842	0.018	6.7	88.7	6.87	13.1	0	3.2	127.6	4.03E+09	6.01E+06	NA
HOP	1.5	0.07	0.42	0.17	1	7509	960	64868	0.018	6.7	88.7	6.87	13.1	0	3.2	127.6	4.09E+09	8.72E+06	NA
HOP	2.5	NA	0.02	NA	2	7725	1013	106847	0.024	6.7	88.7	6.87	13.1	0	3.2	127.6	4.36E+09	2.55E+06	NA
HOP	4	0.02	0.04	0.49	1	5493	1211	88472	0.027	6.7	88.7	6.87	13.1	0	3.2	127.6	4.58E+09	1.06E+08	NA
HOP	7.5	0	0	0	1	3089	1950	48494	0.022	6.7	88.7	6.87	13.1	0	3.2	127.6	5.12E+09	6.42E+07	NA
LKN	0.25	0.79	0.38	2.07	8	7038	62	11200	0.023	1.9	14.7	2.02	12.9	59	0	45.9	1.08E+09	1.82E+07	3.46E+06
LKN	0.75	0.32	0.23	1.39	11	4394	80	12564	0.022	1.9	14.7	2.02	12.9	59	0	45.9	1.58E+09	1.57E+07	3.13E+06
LKN	1.5	0.1	0.14	0.73	27	3042	134	10925	0.022	1.9	14.7	2.02	12.9	59	0	45.9	1.63E+09	1.92E+07	3.39E+06
LKN	2.5	0.02	0.03	0.56	20	2890	183	7991	0.021	1.9	14.7	2.02	12.9	59	0	45.9	1.68E+09	1.40E+07	NA
LKN	4	0.02	NA	NA	14	1390	234	10170	0.021	1.9	14.7	2.02	12.9	59	0	45.9	2.36E+09	1.08E+07	3.58E+06
LKN	7.5	0.03	0.01	2.48	10	861	303	3018	0.019	1.9	14.7	2.02	12.9	59	0	45.9	2.56E+09	2.36E+07	6.84E+06
LW	0.25	1.21	NA	NA	49	13391	55	0	0.023	0.4	33	9.8	8.3	126	1.3	9.5	3.47E+09	1952667.769	1.55E+04
LW	0.75	0.38	0.56	0.68	26	8185	84	7	0.022	0.4	33	9.8	8.3	126	1.3	9.5	4.04E+09	5.62E+07	1.82E+06
LW	1.5	0.17	0.37	0.47	150	4798	125	321	0.015	0.4	33	9.8	8.3	126	1.3	9.5	4.19E+09	7.21E+07	3.23E+06
LW	2.5	NA	NA	NA	106	6113	167	13925	0.019	0.4	33	9.8	8.3	126	1.3	9.5	4.48E+09	3.61E+07	7.53E+05
LW	4	NA	NA	NA	48	4334	224	11258	0.017	0.4	33	9.8	8.3	126	1.3	9.5	5.52E+09	9.40E+07	3.08E+07
LW	7.5	0.03	0.02	1.59	12	3890	362	8703	0.015	0.4	33	9.8	8.3	126	1.3	9.5	7.23E+09	1.16E+08	3.15E+07
MAL	0.25	1.08	1.47	0.73	11	6815	213	15157	0.039	0.5	2.9	0.47	13.6	14	2.5	66.9	1.15E+09	5.38E+07	1.09E+07
MAL	0.75	0.97	1.47	0.66	10	4841	391	44838	0.038	0.5	2.9	0.47	13.6	14	2.5	66.9	1.53E+09	8.14E+06	5.91E+06
MAL	1.5	0.3	0.24	1.27	9	8445	592	13715	0.052	0.5	2.9	0.47	13.6	14	2.5	66.9	1.56E+09	4.19E+07	6.89E+06
MAL	2.5	0.05	NA	NA	1	4142	862	57767	0.082	0.5	2.9	0.47	13.6	14	2.5	66.9	1.77E+09	4.89E+07	1.57E+07
MAL	4	NA	NA	NA	1	2966	1203	12257	0.079	0.5	2.9	0.47	13.6	14	2.5	66.9	2.05E+09	7.05E+07	NA
MAL	7.5	0.08	0.56	0.15	1	2794	2147	18161	0.069	0.5	2.9	0.47	13.6	14	2.5	66.9	4.79E+09	5.71E+07	7.25E+06
PAT	0.25	0.91	NA	NA	10	42101	51	0	0.026	3.4	57.1	8.71	10.6	69	0	2.1	3.25E+08	1.95E+07	1.24E+07
PAT	0.75	0.28	0.27	1.05	20	39494	49	0	0.027	3.4	57.1	8.71	10.6	69	0	2.1	6.22E+08	2.35E+07	2.43E+07
PAT	1.5	0.09	0.07	1.25	33	36717	54	0	0.029	3.4	57.1	8.71	10.6	69	0	2.1	9.92E+08	1.30E+07	1.11E+07
PAT	2.5	0.04	0.07	0.56	35	22699	69	0	0.028	3.4	57.1	8.71	10.6	69	0	2.1	1.34E+09	1.91E+07	1.38E+07
PAT	4	0.07	0.05	1.5	32	16735	94	313	0.029	3.4	57.1	8.71	10.6	69	0	2.1	1.44E+09	1.23E+08	2.27E+06
PAT	7.5	NA	NA	NA	21	19949	96	1381	0.029	3.4	57.1	8.71	10.6	69	0	2.1	1.89E+09	3.58E+06	4.66E+06
TAM	0.25	0.76	1.04	0.73	90	29065	34	1826	0.033	0.5	1.9	7.71	10.9	230	4.2	6.6	1.14E+09	3.80E+07	NA
TAM	0.75	NA	0.64	NA	27	25644	46	1571	0.032	0.5	1.9	7.71	10.9	230	4.2	6.6	1.76E+09	3.32E+07	8.15E+06
TAM	1.5	0.24	0.31	0.77	111	17251	58	5532	0.033	0.5	1.9	7.71	10.9	230	4.2	6.6	2.21E+09	3.15E+07	6.44E+06
TAM	2.5	0.1	NA	NA	55	26469	68	5310	0.04	0.5	1.9	7.71	10.9	230	4.2	6.6	2.47E+09	5.20E+07	1.26E+07
TAM	4	0.03	NA	NA	58	14315	71	14156	0.045	0.5	1.9	7.71	10.9	230	4.2	6.6	2.49E+09	4.97E+07	7.02E+06
TAM	7.5	0.04	NA	NA	23	14254	112	4899	0.029	0.5	1.9	7.71	10.9	230	4.2	6.6	7.68E+09	3.12E+07	3.97E+06
WER	0.25	2.83	0.49	5.83	9	20078	154	63208	0.029	29.9	56.4	5.64	11.3	108	0	85.4	2.91E+08	8.15E+06	NA
WER	0.75	2.19	0.25	8.84	5	12974	155	177217	0.037	29.9	56.4	5.64	11.3	108	0	85.4	6.77E+08	3.43E+07	1.34E+07
WER	1.5	0.96	NA	NA	3	9063	232	61017	0.03	29.9	56.4	5.64	11.3	108	0	85.4	7.08E+08	1.87E+07	3.26E+06
WER	2.5	0.66	0.16	4.12	2	8709	289	118154	0.028	29.9	56.4	5.64	11.3	108	0	85.4	8.95E+08	6.89E+06	1.93E+06
WER	4	0.39	0.11	3.71	1	9494	411	96649	0.027	29.9	56.4	5.64	11.3	108	0	85.4	1.49E+09	9.51E+06	9.18E+05
WER	7.5	0.12	NA	NA	1	14713	1061	182740	0.029	29.9	56.4	5.64	11.3	108	0	85.4	5.56E+09	4.18E+07	7.12E+06
WIN	0.25	0.91	0.85	1.07	41	37756	45	0	0.03	3.2	0.5	6.67	13.9	58	1.9	7.4	1.79E+09	NA	NA
WIN	0.75	0.66	0.14	4.69	78	32610	76	462	0.032	3.2	0.5	6.67	13.9	58	1.9	7.4	2.68E+09	7.80E+06	NA
WIN	1.5	NA	NA	NA	146	36077	122	5533	0.033	3.2	0.5	6.67	13.9	58	1.9	7.4	3.31E+09	NA	NA
WIN	2.5	NA	NA	NA	129	24762	153	12523	0.032	3.2	0.5	6.67	13.9	58	1.9	7.4	3.64E+09	NA	NA
WIN	4	NA	0.41	NA	95	19531	212	29853	0.035	3.2	0.5	6.67	13.9	58	1.9	7.4	4.08E+09	NA	7.68E+04
WIN	7.5	0.002971131	NA	NA	38	18789	323	61805	0.04	3.2	0.5	6.67	13.9	58	1.9	7.4	7.85E+09	4.65E+06	NA
YAR	0.25	0.95	1.83	0.52	50	22208	312	10386	0.03	7.3	43.6	3.4	11.7	14	0	128.7	1.09E+09	6.78E+08	NA
YAR	0.75	NA	0.15	NA	37	22288	414	7031	0.031	7.3	43.6	3.4	11.7	14	0	128.7	2.72E+09	2.94E+08	9.29E+07
YAR	1.5	0.37	0.68	0.54	27	9646	446	57189	0.031	7.3	43.6	3.4	11.7	14	0	128.7	3.39E+09	2.02E+08	2.52E+07
YAR	2.5	0.05	0.12	0.41	15	8529	649	18138	0.033	7.3	43.6	3.4	11.7	14	0	128.7	5.87E+09	1.78E+08	NA
YAR	4	NA	NA	NA	4	4531	873	105186	0.04	7.3	43.6	3.4	11.7	14	0	128.7	NA	NA	NA
YAR	7.5	0.04	NA	NA	3	6451	1098	136531	0.039	7.3	43.6	3.4	11.7	14	0	128.7	6.30E+09	4.55E+07	NA
